# Supplementary material for: Data on leaf structural, physiological and nutritional characteristics of species co-occurring in restinga and semidecidual seasonal forest ecosystems
Source: Data Brief. 2020 Apr 8;30:105484. doi: 10.1016/j.dib.2020.105484 (PMC7191181; doi:10.1016/j.dib.2020.105484)
Supplement: Supplementary file 1 [file mmc1.xlsx]

## Sheet: Figure 2 Gas Exchange
Species/Area	Time	E (mol m-2 s-1)	gs (mmol m-2 s-1)	A (µmol m-2 s-1)
M. obtusifolia Restinga	8h	0.89	30	5.24
M. obtusifolia Restinga	8h	1.35	50	7.11
M. obtusifolia Restinga	8h	1.08	40	6.1
M. obtusifolia Restinga	8h	0.38	10	5.21
M. obtusifolia Restinga	8h	1.14	40	8.15
M. obtusifolia Restinga	8h	0.75	40	3.34
M. obtusifolia Restinga	8h	1.01	50	2.29
M. obtusifolia Restinga	8h	1.06	50	3.89
M. obtusifolia Restinga	8h	1.35	70	5.94
M. obtusifolia Restinga	8h	0.91	50	5.66
M. obtusifolia Restinga	8h	1.03	50	3.02
M. obtusifolia Restinga	8h	0.7	30	3.33
M. obtusifolia Restinga	8h	0.7	30	1.42
M. obtusifolia Restinga	8h	0.5	20	1.29
M. obtusifolia Restinga	8h	0.9	50	4.77
M. obtusifolia Restinga	8h	2.14	140	11.6
M. obtusifolia Restinga	8h	0.52	20	3.53
M. obtusifolia Restinga	8h	1.41	80	12.34
M. obtusifolia Restinga	8h	1.16	60	8.96
M. obtusifolia Restinga	8h	1.8	100	10.7
M. obtusifolia Restinga	8h	1.69	80	7.46
M. obtusifolia Restinga	8h	1.02	40	7.84
M. obtusifolia Restinga	8h	0.86	30	6.4
M. obtusifolia Restinga	8h	0.72	20	4.41
M. obtusifolia Restinga	8h	0.75	30	3.38
M. obtusifolia Restinga	12h	0.6	10	0.25
M. obtusifolia Restinga	12h	0.65	10	2.37
M. obtusifolia Restinga	12h	0.37	0	1.53
M. obtusifolia Restinga	12h	0.64	10	0.49
M. obtusifolia Restinga	12h	0.65	10	0.99
M. obtusifolia Restinga	12h	0.84	20	1.19
M. obtusifolia Restinga	12h	0.28	0	0.49
M. obtusifolia Restinga	12h	0.42	10	1.07
M. obtusifolia Restinga	12h	0.16	0	0.12
M. obtusifolia Restinga	12h	0.99	20	1.45
M. obtusifolia Restinga	12h	0.34	0	1.17
M. obtusifolia Restinga	12h	0.91	20	0.24
M. obtusifolia Restinga	12h	0.88	20	0.92
M. obtusifolia Restinga	12h	0.47	10	1.46
M. obtusifolia Restinga	12h	0.67	20	0.5
M. obtusifolia Restinga	12h	0.01	10	1.07
M. obtusifolia Restinga	12h	0.2	0	0.39
M. obtusifolia Restinga	12h	0.45	10	0.21
M. obtusifolia Restinga	12h	0.48	10	0.61
M. obtusifolia Restinga	12h	0.62	10	1.44
M. obtusifolia Restinga	12h	0.74	20	1.01
M. obtusifolia Restinga	12h	0.58	10	0.25
M. obtusifolia Restinga	12h	0.22	0	0.03
M. obtusifolia Restinga	12h	0.81	20	1.66
M. obtusifolia Restinga	12h	0.12	0	0.05
M. obtusifolia Forest	8h	0.62	20	2.15
M. obtusifolia Forest	8h	0.71	30	1.94
M. obtusifolia Forest	8h	0.73	30	3.21
M. obtusifolia Forest	8h	0.72	30	2.75
M. obtusifolia Forest	8h	0.8	30	4.72
M. obtusifolia Forest	8h	0.62	20	5.8
M. obtusifolia Forest	8h	0.74	30	6.38
M. obtusifolia Forest	8h	0.81	30	6.15
M. obtusifolia Forest	8h	0.59	20	5.26
M. obtusifolia Forest	8h	0.86	30	2.96
M. obtusifolia Forest	8h	0.71	30	1.86
M. obtusifolia Forest	8h	0.67	20	2.11
M. obtusifolia Forest	8h	1.67	80	3.3
M. obtusifolia Forest	8h	1.83	90	3.42
M. obtusifolia Forest	8h	1.92	90	3.92
M. obtusifolia Forest	8h	1.92	100	3.61
M. obtusifolia Forest	8h	2.07	110	5.12
M. obtusifolia Forest	8h	2.17	120	5.09
M. obtusifolia Forest	8h	2.23	120	5.83
M. obtusifolia Forest	8h	1.71	80	4.02
M. obtusifolia Forest	8h	1.55	80	6.27
M. obtusifolia Forest	8h	1.98	110	6.33
M. obtusifolia Forest	8h	2	110	6.96
M. obtusifolia Forest	8h	2.18	120	7.24
M. obtusifolia Forest	8h	2.49	150	9.17
M. obtusifolia Forest	12h	0.76	50	2.08
M. obtusifolia Forest	12h	0.76	50	3.34
M. obtusifolia Forest	12h	0.76	50	1.76
M. obtusifolia Forest	12h	0.82	50	2.89
M. obtusifolia Forest	12h	0.83	50	3.08
M. obtusifolia Forest	12h	0.84	20	1.19
M. obtusifolia Forest	12h	0.28	0	0.49
M. obtusifolia Forest	12h	0.42	10	1.07
M. obtusifolia Forest	12h	0.16	0	0.12
M. obtusifolia Forest	12h	0.99	20	1.45
M. obtusifolia Forest	12h	0.99	60	7.05
M. obtusifolia Forest	12h	1.05	60	7.54
M. obtusifolia Forest	12h	0.5	20	2.46
M. obtusifolia Forest	12h	0.34	10	2.98
M. obtusifolia Forest	12h	0.51	20	3.16
M. obtusifolia Forest	12h	0.34	10	2.39
M. obtusifolia Forest	12h	0.39	20	2.89
M. obtusifolia Forest	12h	0.45	20	3.11
M. obtusifolia Forest	12h	0.45	20	3.01
M. obtusifolia Forest	12h	0.46	20	2.89
M. obtusifolia Forest	12h	0.76	40	7.8
M. obtusifolia Forest	12h	0.84	50	8.11
M. obtusifolia Forest	12h	0.91	50	8.29
M. obtusifolia Forest	12h	0.74	40	5.17
M. obtusifolia Forest	12h	0.78	40	5.07
M. subsericea Restinga	8h	2	80	9.65
M. subsericea Restinga	8h	1	30	2.41
M. subsericea Restinga	8h	0.89	30	3.81
M. subsericea Restinga	8h	1.21	40	2.08
M. subsericea Restinga	8h	1.06	40	3.16
M. subsericea Restinga	8h	1.62	70	6.46
M. subsericea Restinga	8h	1.09	40	2.69
M. subsericea Restinga	8h	0.92	30	3.24
M. subsericea Restinga	8h	0.83	30	2.05
M. subsericea Restinga	8h	0.71	20	3.41
M. subsericea Restinga	8h	1.6	70	7.58
M. subsericea Restinga	8h	0.38	10	3.13
M. subsericea Restinga	8h	0.46	10	0.51
M. subsericea Restinga	8h	1.24	50	8.15
M. subsericea Restinga	8h	0.8	30	5.38
M. subsericea Restinga	8h	2.22	90	10.53
M. subsericea Restinga	8h	1.7	70	9.79
M. subsericea Restinga	8h	1.56	60	8.75
M. subsericea Restinga	8h	1.55	60	9.47
M. subsericea Restinga	8h	1.89	70	10.41
M. subsericea Restinga	8h	0.82	30	4.55
M. subsericea Restinga	8h	1.01	40	6.59
M. subsericea Restinga	8h	0.87	30	6.54
M. subsericea Restinga	8h	1.29	50	5.8
M. subsericea Restinga	8h	0.89	30	4.56
M. subsericea Restinga	12h	1.25	40	0.71
M. subsericea Restinga	12h	1.32	40	0.84
M. subsericea Restinga	12h	0.56	10	1.23
M. subsericea Restinga	12h	0.71	20	1.29
M. subsericea Restinga	12h	0.1	0	0.67
M. subsericea Restinga	12h	1.37	40	1.04
M. subsericea Restinga	12h	1.38	40	0.95
M. subsericea Restinga	12h	0.44	10	1.43
M. subsericea Restinga	12h	1.24	40	0.49
M. subsericea Restinga	12h	0.67	20	0.03
M. subsericea Restinga	12h	0.06	0	0.19
M. subsericea Restinga	12h	1.15	30	0.75
M. subsericea Restinga	12h	0.18	0	0.08
M. subsericea Restinga	12h	0.59	10	2.97
M. subsericea Restinga	12h	0.29	0	0.59
M. subsericea Restinga	12h	0.02	0	1.01
M. subsericea Restinga	12h	0.13	0	0.81
M. subsericea Restinga	12h	0.18	0	0.42
M. subsericea Restinga	12h	0.4	10	2.29
M. subsericea Restinga	12h	0.24	0	0.16
M. subsericea Restinga	12h	0.27	0	0.12
M. subsericea Restinga	12h	0.71	20	0.4
M. subsericea Restinga	12h	0.54	10	1.11
M. subsericea Restinga	12h	0.54	10	1.11
M. subsericea Restinga	12h	0.76	20	1.13
M. subsericea Forest	8h	0.91	40	2.97
M. subsericea Forest	8h	0.98	40	4.12
M. subsericea Forest	8h	1.15	50	4.43
M. subsericea Forest	8h	1.17	60	3.8
M. subsericea Forest	8h	1.18	60	5.31
M. subsericea Forest	8h	1.81	90	3.74
M. subsericea Forest	8h	1.84	100	4.66
M. subsericea Forest	8h	1.56	80	4.02
M. subsericea Forest	8h	1.44	70	4.74
M. subsericea Forest	8h	1.63	80	5.23
M. subsericea Forest	8h	0.91	40	1.79
M. subsericea Forest	8h	1.68	90	4.35
M. subsericea Forest	8h	1.66	90	4.77
M. subsericea Forest	8h	1.66	90	4.59
M. subsericea Forest	8h	1.65	80	5.15
M. subsericea Forest	8h	1.15	50	1.69
M. subsericea Forest	8h	1.1	50	2.02
M. subsericea Forest	8h	1.37	70	2.29
M. subsericea Forest	8h	1.37	70	2.48
M. subsericea Forest	8h	1.37	70	4.58
M. subsericea Forest	8h	0.88	40	5.96
M. subsericea Forest	8h	0.92	50	6.18
M. subsericea Forest	8h	1.08	60	8.65
M. subsericea Forest	8h	0.48	20	6.16
M. subsericea Forest	8h	0.36	10	5.76
M. subsericea Forest	12h	0.2	10	5.25
M. subsericea Forest	12h	0.52	20	4.79
M. subsericea Forest	12h	0.71	40	6.26
M. subsericea Forest	12h	1.03	60	6.87
M. subsericea Forest	12h	1.24	80	6.75
M. subsericea Forest	12h	0.46	20	4.64
M. subsericea Forest	12h	0.52	20	2.32
M. subsericea Forest	12h	0.6	30	3.05
M. subsericea Forest	12h	0.32	10	3.01
M. subsericea Forest	12h	0.46	20	3.82
M. subsericea Forest	12h	0.7	40	3.62
M. subsericea Forest	12h	0.71	40	3.53
M. subsericea Forest	12h	0.53	30	2.68
M. subsericea Forest	12h	0.65	30	3.24
M. subsericea Forest	12h	0.69	30	3.02
M. subsericea Forest	12h	0.72	40	2.67
M. subsericea Forest	12h	0.71	40	3.18
M. subsericea Forest	12h	0.74	40	3.32
M. subsericea Forest	12h	0.77	40	3.93
M. subsericea Forest	12h	0.58	30	4.83
M. subsericea Forest	12h	0.87	50	3.86
M. subsericea Forest	12h	0.92	50	4.14
M. subsericea Forest	12h	0.94	50	4.06
M. subsericea Forest	12h	0.96	50	4.27
M. subsericea Forest	12h	0.99	50	4.5
I. laurina Restinga	8h	1.15	40	6.02
I. laurina Restinga	8h	1.36	40	7.26
I. laurina Restinga	8h	1.54	50	8.09
I. laurina Restinga	8h	1.21	40	4.55
I. laurina Restinga	8h	0.69	20	4.94
I. laurina Restinga	8h	1.09	30	4.5
I. laurina Restinga	8h	0.68	20	3.36
I. laurina Restinga	8h	0.58	10	2.82
I. laurina Restinga	8h	0.67	20	3.89
I. laurina Restinga	8h	0.55	10	2.99
I. laurina Restinga	8h	1.59	50	8.06
I. laurina Restinga	8h	1.23	40	5.06
I. laurina Restinga	8h	1.06	30	5.27
I. laurina Restinga	8h	1.51	50	5.75
I. laurina Restinga	8h	0.87	20	5.69
I. laurina Restinga	8h	1	30	6.78
I. laurina Restinga	8h	1.12	30	5.15
I. laurina Restinga	8h	0.47	10	3.32
I. laurina Restinga	8h	0.65	20	5.12
I. laurina Restinga	8h	0.9	20	4.8
I. laurina Restinga	8h	0.96	30	2.5
I. laurina Restinga	8h	0.66	20	1.2
I. laurina Restinga	8h	0.89	20	1.04
I. laurina Restinga	8h	0.54	10	1.47
I. laurina Restinga	8h	0.2	10	1.24
I. laurina Restinga	12h	0.65	20	1.03
I. laurina Restinga	12h	0.37	10	1.08
I. laurina Restinga	12h	1.18	40	0.54
I. laurina Restinga	12h	0.45	10	1.05
I. laurina Restinga	12h	0.45	10	1.05
I. laurina Restinga	12h	0.87	20	0.93
I. laurina Restinga	12h	0.86	20	0.95
I. laurina Restinga	12h	1.1	30	0.69
I. laurina Restinga	12h	0.43	10	0.85
I. laurina Restinga	12h	0.39	10	0.58
I. laurina Restinga	12h	0.86	30	1.13
I. laurina Restinga	12h	0.9	30	1.67
I. laurina Restinga	12h	0.73	20	1.52
I. laurina Restinga	12h	0.76	20	0.89
I. laurina Restinga	12h	0.72	20	1.12
I. laurina Restinga	12h	0.13	10	0.12
I. laurina Restinga	12h	0.12	0	0.35
I. laurina Restinga	12h	0.16	10	0.23
I. laurina Restinga	12h	0.19	10	0.47
I. laurina Restinga	12h	0.21	20	0.04
I. laurina Restinga	12h	0.27	0	0.67
I. laurina Restinga	12h	0.28	10	0.45
I. laurina Restinga	12h	0.22	0	0.43
I. laurina Restinga	12h	0.32	10	0.03
I. laurina Restinga	12h	0.81	20	0.51
I. laurina Forest	8h	1.79	90	7.08
I. laurina Forest	8h	1.79	90	7.08
I. laurina Forest	8h	1.92	100	6.82
I. laurina Forest	8h	1.98	110	7.47
I. laurina Forest	8h	2.1	120	7.48
I. laurina Forest	8h	1.54	80	9.38
I. laurina Forest	8h	1.29	60	7.74
I. laurina Forest	8h	1.65	80	7.23
I. laurina Forest	8h	1.42	70	6.14
I. laurina Forest	8h	1.73	90	5.9
I. laurina Forest	8h	1.51	70	6.83
I. laurina Forest	8h	1.33	60	5.61
I. laurina Forest	8h	1.26	60	5.76
I. laurina Forest	8h	1.52	70	6.18
I. laurina Forest	8h	1.75	90	6.71
I. laurina Forest	8h	2.06	110	7.55
I. laurina Forest	8h	2.22	130	8.29
I. laurina Forest	8h	1.85	100	7.08
I. laurina Forest	8h	2.06	110	6.77
I. laurina Forest	8h	2.19	120	7.62
I. laurina Forest	8h	2.44	150	8.91
I. laurina Forest	8h	2.55	160	8.88
I. laurina Forest	8h	2.56	160	8.55
I. laurina Forest	8h	2.61	160	8.19
I. laurina Forest	8h	2.64	170	8.41
I. laurina Forest	12h	1.12	70	6.54
I. laurina Forest	12h	1.16	70	6.71
I. laurina Forest	12h	1.27	80	6.79
I. laurina Forest	12h	1.31	80	7.55
I. laurina Forest	12h	1.11	70	6.99
I. laurina Forest	12h	0.68	30	4.87
I. laurina Forest	12h	0.9	50	2.64
I. laurina Forest	12h	1.05	60	5.77
I. laurina Forest	12h	1.16	70	4.77
I. laurina Forest	12h	1.27	80	6.26
I. laurina Forest	12h	1.54	100	4.97
I. laurina Forest	12h	1.59	100	4.54
I. laurina Forest	12h	1.63	110	5.23
I. laurina Forest	12h	1.7	110	4.23
I. laurina Forest	12h	1.73	120	4.41
I. laurina Forest	12h	2.06	110	7.55
I. laurina Forest	12h	2.22	130	8.29
I. laurina Forest	12h	1.85	100	7.08
I. laurina Forest	12h	2.06	110	6.77
I. laurina Forest	12h	2.19	120	7.62
I. laurina Forest	12h	1.37	80	4.48
I. laurina Forest	12h	1.31	80	4.72
I. laurina Forest	12h	1.27	80	3.02
I. laurina Forest	12h	1.23	70	3.27
I. laurina Forest	12h	1.44	90	4.45

## Sheet: Table 1 Chlorophyll Fluorescenc
Species/Area	Time	Y(II)	Fv/Fm
M. obtusifolia Restinga	8h	0.366	0.793
M. obtusifolia Restinga	8h	0.383	0.793
M. obtusifolia Restinga	8h	0.363	0.772
M. obtusifolia Restinga	8h	0.387	0.792
M. obtusifolia Restinga	8h	0.597	0.789
M. obtusifolia Restinga	8h	0.298	0.804
M. obtusifolia Restinga	8h	0.361	0.783
M. obtusifolia Restinga	8h	0.167	0.808
M. obtusifolia Restinga	8h	0.332	0.773
M. obtusifolia Restinga	8h	0.356	0.75
M. obtusifolia Restinga	8h	0.579	0.771
M. obtusifolia Restinga	8h	0.55	0.776
M. obtusifolia Restinga	8h	0.552	0.761
M. obtusifolia Restinga	8h	0.169	0.693
M. obtusifolia Restinga	8h	0.556	0.766
M. obtusifolia Restinga	8h	0.204	0.752
M. obtusifolia Restinga	8h	0.468	0.756
M. obtusifolia Restinga	8h	0.395	0.757
M. obtusifolia Restinga	8h	0.3935	0.772
M. obtusifolia Restinga	8h	0.511	0.776
M. obtusifolia Restinga	8h	0.525	0.78
M. obtusifolia Restinga	8h	0.282	0.766
M. obtusifolia Restinga	8h	0.468	0.771
M. obtusifolia Restinga	8h	0.412	0.756
M. obtusifolia Restinga	8h	0.557	0.774
M. obtusifolia Restinga	12h	0.38	0.78
M. obtusifolia Restinga	12h	0.38	0.79
M. obtusifolia Restinga	12h	0.191	0.798
M. obtusifolia Restinga	12h	0.397	0.774
M. obtusifolia Restinga	12h	0.237	0.75
M. obtusifolia Restinga	12h	0.432	0.779
M. obtusifolia Restinga	12h	0.514	0.772
M. obtusifolia Restinga	12h	0.218	0.793
M. obtusifolia Restinga	12h	0.322	0.792
M. obtusifolia Restinga	12h	0.424	0.79
M. obtusifolia Restinga	12h	0.19	0.769
M. obtusifolia Restinga	12h	0.425	0.758
M. obtusifolia Restinga	12h	0.391	0.706
M. obtusifolia Restinga	12h	0.469	0.775
M. obtusifolia Restinga	12h	0.217	0.778
M. obtusifolia Restinga	12h	0.376	0.7
M. obtusifolia Restinga	12h	0.161	0.779
M. obtusifolia Restinga	12h	0.32	0.76
M. obtusifolia Restinga	12h	0.39	0.757
M. obtusifolia Restinga	12h	0.453	0.757
M. obtusifolia Restinga	12h	0.462	0.756
M. obtusifolia Restinga	12h	0.384	0.738
M. obtusifolia Restinga	12h	0.323	0.767
M. obtusifolia Restinga	12h	0.318	0.782
M. obtusifolia Restinga	12h	0.188	0.781
M. obtusifolia Forest	8h	0.735	0.768
M. obtusifolia Forest	8h	0.757	0.781
M. obtusifolia Forest	8h	0.747	0.768
M. obtusifolia Forest	8h	0.721	0.738
M. obtusifolia Forest	8h	0.75	0.76
M. obtusifolia Forest	8h	0.751	0.696
M. obtusifolia Forest	8h	0.776	0.768
M. obtusifolia Forest	8h	0.743	0.729
M. obtusifolia Forest	8h	0.759	0.785
M. obtusifolia Forest	8h	0.717	0.783
M. obtusifolia Forest	8h	0.746	0.786
M. obtusifolia Forest	8h	0.757	0.791
M. obtusifolia Forest	8h	0.763	0.626
M. obtusifolia Forest	8h	0.764	0.782
M. obtusifolia Forest	8h	0.757	0.8
M. obtusifolia Forest	8h	0.749	0.74
M. obtusifolia Forest	8h	0.738	0.798
M. obtusifolia Forest	8h	0.743	0.787
M. obtusifolia Forest	8h	0.738	0.75
M. obtusifolia Forest	8h	0.75	0.792
M. obtusifolia Forest	8h	0.75	0.793
M. obtusifolia Forest	8h	0.749	0.788
M. obtusifolia Forest	8h	0.759	0.796
M. obtusifolia Forest	8h	0.732	0.787
M. obtusifolia Forest	8h	0.725	0.793
M. obtusifolia Forest	12h	0.636	0.771
M. obtusifolia Forest	12h	0.67	0.751
M. obtusifolia Forest	12h	0.663	0.766
M. obtusifolia Forest	12h	0.666	0.779
M. obtusifolia Forest	12h	0.72	0.795
M. obtusifolia Forest	12h	0.687	0.765
M. obtusifolia Forest	12h	0.63	0.74
M. obtusifolia Forest	12h	0.691	0.763
M. obtusifolia Forest	12h	0.693	0.777
M. obtusifolia Forest	12h	0.637	0.785
M. obtusifolia Forest	12h	0.721	0.787
M. obtusifolia Forest	12h	0.726	0.792
M. obtusifolia Forest	12h	0.725	0.792
M. obtusifolia Forest	12h	0.684	0.758
M. obtusifolia Forest	12h	0.713	0.769
M. obtusifolia Forest	12h	0.747	0.805
M. obtusifolia Forest	12h	0.69	0.802
M. obtusifolia Forest	12h	0.657	0.799
M. obtusifolia Forest	12h	0.671	0.797
M. obtusifolia Forest	12h	0.682	0.782
M. obtusifolia Forest	12h	0.657	0.794
M. obtusifolia Forest	12h	0.68	0.795
M. obtusifolia Forest	12h	0.639	0.788
M. obtusifolia Forest	12h	0.672	0.788
M. obtusifolia Forest	12h	0.616	0.794
M. subsericea Restinga	8h	0.373	0.787
M. subsericea Restinga	8h	0.508	0.759
M. subsericea Restinga	8h	0.487	0.822
M. subsericea Restinga	8h	0.491	0.76
M. subsericea Restinga	8h	0.435	0.772
M. subsericea Restinga	8h	0.478	0.778
M. subsericea Restinga	8h	0.438	0.763
M. subsericea Restinga	8h	0.386	0.78
M. subsericea Restinga	8h	0.445	0.774
M. subsericea Restinga	8h	0.514	0.771
M. subsericea Restinga	8h	0.212	0.774
M. subsericea Restinga	8h	0.29	0.768
M. subsericea Restinga	8h	0.237	0.77
M. subsericea Restinga	8h	0.15	0.765
M. subsericea Restinga	8h	0.236	0.77
M. subsericea Restinga	8h	0.552	0.766
M. subsericea Restinga	8h	0.457	0.736
M. subsericea Restinga	8h	0.466	0.766
M. subsericea Restinga	8h	0.414	0.767
M. subsericea Restinga	8h	0.453	0.773
M. subsericea Restinga	8h	0.392	0.735
M. subsericea Restinga	8h	0.469	0.756
M. subsericea Restinga	8h	0.243	0.781
M. subsericea Restinga	8h	0.431	0.769
M. subsericea Restinga	8h	0.357	0.77
M. subsericea Restinga	12h	0.213	0.755
M. subsericea Restinga	12h	0.115	0.761
M. subsericea Restinga	12h	0.296	0.734
M. subsericea Restinga	12h	0.208	0.767
M. subsericea Restinga	12h	0.306	0.766
M. subsericea Restinga	12h	0.254	0.762
M. subsericea Restinga	12h	0.403	0.72
M. subsericea Restinga	12h	0.308	0.768
M. subsericea Restinga	12h	0.116	0.768
M. subsericea Restinga	12h	0.244	0.759
M. subsericea Restinga	12h	0.176	0.771
M. subsericea Restinga	12h	0.196	0.766
M. subsericea Restinga	12h	0.163	0.763
M. subsericea Restinga	12h	0.107	0.763
M. subsericea Restinga	12h	0.169	0.765
M. subsericea Restinga	12h	0.17	0.766
M. subsericea Restinga	12h	0.277	0.756
M. subsericea Restinga	12h	0.298	0.757
M. subsericea Restinga	12h	0.302	0.754
M. subsericea Restinga	12h	0.394	0.721
M. subsericea Restinga	12h	0.265	0.765
M. subsericea Restinga	12h	0.215	0.757
M. subsericea Restinga	12h	0.186	0.743
M. subsericea Restinga	12h	0.122	0.774
M. subsericea Restinga	12h	0.126	0.78
M. subsericea Forest	8h	0.736	0.805
M. subsericea Forest	8h	0.711	0.8
M. subsericea Forest	8h	0.689	0.775
M. subsericea Forest	8h	0.691	0.78
M. subsericea Forest	8h	0.704	0.768
M. subsericea Forest	8h	0.694	0.771
M. subsericea Forest	8h	0.676	0.774
M. subsericea Forest	8h	0.716	0.776
M. subsericea Forest	8h	0.719	0.783
M. subsericea Forest	8h	0.714	0.782
M. subsericea Forest	8h	0.683	0.787
M. subsericea Forest	8h	0.646	0.772
M. subsericea Forest	8h	0.678	0.787
M. subsericea Forest	8h	0.69	0.792
M. subsericea Forest	8h	0.673	0.788
M. subsericea Forest	8h	0.683	0.785
M. subsericea Forest	8h	0.685	0.791
M. subsericea Forest	8h	0.646	0.776
M. subsericea Forest	8h	0.676	0.772
M. subsericea Forest	8h	0.69	0.792
M. subsericea Forest	8h	0.665	0.791
M. subsericea Forest	8h	0.676	0.786
M. subsericea Forest	8h	0.67	0.758
M. subsericea Forest	8h	0.686	0.751
M. subsericea Forest	8h	0.671	0.725
M. subsericea Forest	12h	0.707	0.799
M. subsericea Forest	12h	0.644	0.804
M. subsericea Forest	12h	0.675	0.807
M. subsericea Forest	12h	0.7	0.808
M. subsericea Forest	12h	0.709	0.785
M. subsericea Forest	12h	0.687	0.816
M. subsericea Forest	12h	0.65	0.802
M. subsericea Forest	12h	0.669	0.796
M. subsericea Forest	12h	0.691	0.771
M. subsericea Forest	12h	0.673	0.763
M. subsericea Forest	12h	0.63	0.773
M. subsericea Forest	12h	0.668	0.755
M. subsericea Forest	12h	0.663	0.781
M. subsericea Forest	12h	0.698	0.783
M. subsericea Forest	12h	0.748	0.778
M. subsericea Forest	12h	0.713	0.788
M. subsericea Forest	12h	0.684	0.769
M. subsericea Forest	12h	0.617	0.791
M. subsericea Forest	12h	0.618	0.791
M. subsericea Forest	12h	0.653	0.799
M. subsericea Forest	12h	0.622	0.791
M. subsericea Forest	12h	0.628	0.79
M. subsericea Forest	12h	0.631	0.782
M. subsericea Forest	12h	0.668	0.796
M. subsericea Forest	12h	0.695	0.793
I. laurina Restinga	8h	0.418	0.73
I. laurina Restinga	8h	0.446	0.703
I. laurina Restinga	8h	0.47	0.702
I. laurina Restinga	8h	0.469	0.715
I. laurina Restinga	8h	0.421	0.721
I. laurina Restinga	8h	0.577	0.687
I. laurina Restinga	8h	0.632	0.697
I. laurina Restinga	8h	0.275	0.73
I. laurina Restinga	8h	0.588	0.729
I. laurina Restinga	8h	0.675	0.618
I. laurina Restinga	8h	0.68	0.751
I. laurina Restinga	8h	0.684	0.774
I. laurina Restinga	8h	0.114	0.741
I. laurina Restinga	8h	0.406	0.771
I. laurina Restinga	8h	0.141	0.775
I. laurina Restinga	8h	0.465	0.78
I. laurina Restinga	8h	0.557	0.774
I. laurina Restinga	8h	0.583	0.764
I. laurina Restinga	8h	0.437	0.769
I. laurina Restinga	8h	0.275	0.775
I. laurina Restinga	8h	0.276	0.787
I. laurina Restinga	8h	0.378	0.786
I. laurina Restinga	8h	0.223	0.772
I. laurina Restinga	8h	0.371	0.768
I. laurina Restinga	8h	0.12	0.783
I. laurina Restinga	12h	0.248	0.731
I. laurina Restinga	12h	0.232	0.754
I. laurina Restinga	12h	0.395	0.741
I. laurina Restinga	12h	0.371	0.73
I. laurina Restinga	12h	0.172	0.708
I. laurina Restinga	12h	0.244	0.758
I. laurina Restinga	12h	0.262	0.75
I. laurina Restinga	12h	0.253	0.697
I. laurina Restinga	12h	0.292	0.678
I. laurina Restinga	12h	0.17	0.716
I. laurina Restinga	12h	0.195	0.718
I. laurina Restinga	12h	0.195	0.735
I. laurina Restinga	12h	0.297	0.695
I. laurina Restinga	12h	0.142	0.672
I. laurina Restinga	12h	0.31	0.721
I. laurina Restinga	12h	0.388	0.726
I. laurina Restinga	12h	0.102	0.725
I. laurina Restinga	12h	0.289	0.753
I. laurina Restinga	12h	0.348	0.731
I. laurina Restinga	12h	0.214	0.574
I. laurina Restinga	12h	0.242	0.756
I. laurina Restinga	12h	0.251	0.743
I. laurina Restinga	12h	0.115	0.756
I. laurina Restinga	12h	0.218	0.758
I. laurina Restinga	12h	0.467	0.754
I. laurina Forest	8h	0.652	0.788
I. laurina Forest	8h	0.716	0.792
I. laurina Forest	8h	0.734	0.81
I. laurina Forest	8h	0.667	0.801
I. laurina Forest	8h	0.684	0.783
I. laurina Forest	8h	0.512	0.735
I. laurina Forest	8h	0.509	0.769
I. laurina Forest	8h	0.641	0.775
I. laurina Forest	8h	0.649	0.786
I. laurina Forest	8h	0.577	0.784
I. laurina Forest	8h	0.524	0.785
I. laurina Forest	8h	0.509	0.766
I. laurina Forest	8h	0.409	0.784
I. laurina Forest	8h	0.559	0.756
I. laurina Forest	8h	0.602	0.77
I. laurina Forest	8h	0.416	0.799
I. laurina Forest	8h	0.48	0.797
I. laurina Forest	8h	0.437	0.802
I. laurina Forest	8h	0.405	0.807
I. laurina Forest	8h	0.493	0.792
I. laurina Forest	8h	0.605	0.79
I. laurina Forest	8h	0.506	0.787
I. laurina Forest	8h	0.441	0.788
I. laurina Forest	8h	0.512	0.789
I. laurina Forest	8h	0.616	0.792
I. laurina Forest	12h	0.695	0.784
I. laurina Forest	12h	0.634	0.781
I. laurina Forest	12h	0.643	0.754
I. laurina Forest	12h	0.682	0.785
I. laurina Forest	12h	0.671	0.786
I. laurina Forest	12h	0.686	0.789
I. laurina Forest	12h	0.632	0.78
I. laurina Forest	12h	0.635	0.748
I. laurina Forest	12h	0.639	0.788
I. laurina Forest	12h	0.481	0.786
I. laurina Forest	12h	0.546	0.807
I. laurina Forest	12h	0.595	0.796
I. laurina Forest	12h	0.606	0.778
I. laurina Forest	12h	0.627	0.803
I. laurina Forest	12h	0.517	0.808
I. laurina Forest	12h	0.701	0.8
I. laurina Forest	12h	0.659	0.791
I. laurina Forest	12h	0.528	0.784
I. laurina Forest	12h	0.49	0.79
I. laurina Forest	12h	0.488	0.793
I. laurina Forest	12h	0.511	0.788
I. laurina Forest	12h	0.538	0.795
I. laurina Forest	12h	0.5	0.794
I. laurina Forest	12h	0.457	0.796
I. laurina Forest	12h	0.436	0.791

## Sheet: Table 2  Leaf nutritional
Specie/Area	N	P	C	C/N
	g/Kg
M. obtusifolia Restinga	14.4	0.45	194.4	13.5
M. obtusifolia Restinga	12.81	0.66	192	14.9883
M. obtusifolia Restinga	12.5	0.57	208.8	16.704
M. obtusifolia Restinga	10.92	0.52	213.6	19.5604
M. obtusifolia Forest	14.7	0.58	204	13.8776
M. obtusifolia Forest	16.7	0.64	218.4	13.0778
M. obtusifolia Forest	15.2	0.62	223.2	14.6842
M. obtusifolia Forest	15.4	0.72	216	14.026
M. subsericea Restinga	14.28	0.49	213.6	14.958
M. subsericea Restinga	12.53	0.55	228	18.1963
M. subsericea Restinga	14.07	0.51	220.8	15.693
M. subsericea Restinga	13.93	0.7	228	16.3676
M. subsericea Forest	16.03	0.58	216	13.4747
M. subsericea Forest	15.61	0.6	216	13.8373
M. subsericea Forest	16	0.61	220.8	13.8
M. subsericea Forest	15.05	0.66	232.8	15.4684
I. laurina Restinga	25.6	0.88	223.2	8.71875
I. laurina Restinga	25.7	0.83	211.2	8.2179
I. laurina Restinga	24.8	0.78	237.6	9.58065
I. laurina Restinga	26.2	0.81	213.6	8.15267
I. laurina Forest	23.1	0.74	220.8	9.55844
I. laurina Forest	24.43	0.77	213.6	8.74335
I. laurina Forest	23.8	0.92	218.4	9.17647
I. laurina Forest	24.57	0.87	211.2	8.59585

## Sheet: Table 3 Soil Characteristic
Area	P (mg dm-3)	K (mg dm-3)	Ca (cmolc dm3)	Mg (cmolc dm3)	Na (cmolc dm3)	C (%)	N (%)	Al (cmolc dm3)	SB (cmolc dm3)	T (cmolc dm3)	t (cmolc dm3)	m (%)	V (%)
Restinga	3	19	0.4	0.2	0.09	0.83	0.07	0.2	0.7	2.5	0.9	21.3	29.1
Restinga	3	12	0.4	0.2	0.05	0.83	0.06	0.2	0.7	2.8	0.9	22.7	24.5
Restinga	6	19	0.4	0.1	0.13	0.87	0.1	0.2	0.7	2	0.9	22.8	34.3
Restinga	3	14	0.9	0.2	0.07	0.93	0.13	0	1.2	2.7	1.2	0	44.6
Restinga	5	22	0.4	0.2	0.08	0.8	0.07	0.2	0.7	2.4	0.9	21.4	30.2
Forest	16	196	1.7	1.9	0.52	3.44	0.18	0	4.6	11.9	4.6	0	38.8
Forest	5	126	1.1	1.6	0.87	2.51	0.17	0	3.9	9.5	3.9	0	41
Forest	4	121	1.5	1.3	0.19	2.35	0.17	0.3	3.3	9.1	3.6	8.3	36.3
Forest	10	238	3	3.4	0.72	5.06	0.35	0	7.7	15	7.7	0	51.4
Forest	8	117	0.7	0.5	0.35	1.54	0.15	0.7	1.8	6.7	2.5	27.5	27.4
